# Supplementary material for: Fall-related measures in elderly individuals and Parkinson’s disease subjects
Source: PLoS One. 2020 Aug 13;15(8):e0236886. doi: 10.1371/journal.pone.0236886 (PMC7425912; doi:10.1371/journal.pone.0236886)
Supplement: S1 Data — (CSV) [file pone.0236886.s001.csv]

Group	age	height	weight	BBS	FR	Tinettii	TUG	level of fear concerns	FES-I score	FFSI	SampEn phase 1	SampleEn phase 3
PD	61	170	84	56	33	28	5,54	1	8	85,05695444	0,07	0,04
PD	59	164	69	56	16	16	8,96	3	16	71,62724234	0,09	0,04
PD	59	171	96	34	23	14	15,3	3	17	78,52408103	0,14	0,14
PD	60	163	75	49	15	26	7,8	3	19	94,8842841	0,05	0,12
PD	64	170	67	55	31	28	6,96	1	8	91,8813189	0,08	0,1
PD	69	176	93	53	27	28	9,54	1	7	81,00215186	0,06	0,08
PD	75	164	71	52	36	28	9,12	2	13	84,8916379	0,1	0,14
PD	41	172	92	56	31	28	6,43	1	7	76,12597359	0,06	0,15
PD	76	172	72	47	10	18	16,04	2	10	43,68349305	0,11	0,17
PD	75	170	90	47	11	22	13,4	2	10	79,27257927	0,1	0,09
PD	73	155	56	15	5	8	20,79	3	24	73,48761673	0,09	0,18
PD	79	176	86	33	17	22	21	3	18	79,66062297	0,06	0,1
PD	66	173	75	55	18	28	7,68	1	7	86,60469642	0,09	0,15
PD	63	163	63	42	30	22	12,29	3	18	76,2026123	0,08	0,09
PD	54	157	72	55	27	28	6,16	1	7	94,73195098	0,1	0,05
PD	48	170	86	56	35	28	6,14	1	7	98,64698647	0,13	0,13
ES	65	162	63	56	26	28	7,62	3	15	82,17085427	0,06	0,06
ES	72	170	82	56	26	27	7,42	2	11	75,99847851	0,06	0,05
ES	68	168	93	56	26	27	7,95	2	10	75,9130078	0,12	0,13
ES	64	170	85	55	30	28	6,48	1	8	92,39051934	0,09	0,09
ES	69	164	90	53	28	27	7,49	3	22	75,69008186	0,05	0,06
ES	72	160	65	53	28	28	7,8	2	9	82,62536873	0,07	0,03
ES	66	167	78	56	37	28	5,24	1	7	98,56954848	0,13	0,11
ES	66	172	66	56	31	28	5,18	1	7	98,00007533	0,08	0,05
ES	68	161	60	52	18	27	9,05	2	9	71,09221986	0,11	0,08
ES	67	170	72	51	25	27	7,07	2	9	79,46710008	0,11	0,07
ES	63	156	65	56	31	27	6,45	1	7	89,25483738	0,11	0,08
ES	70	160	95	56	28	28	6,75	2	9	86,1939436	0,04	0,04
ES	62	160	82	52	24	27	7,76	3	16	72,87324379	0,11	0,09
ES	74	153	50	51	26	27	9,11	3	25	66,67478124	0,11	0,09
ES	66	161	75	56	28	28	5,97	2	11	85,64485041	0,06	0,04
ES	70	167	77	56	20	28	6,91	1	7	91,89369967	0,11	0,08
